# Supplementary material for: Effect of cardiac rehabilitation on cognitive function in elderly patients with cardiovascular diseases
Source: PLoS One. 2020 May 29;15(5):e0233688. doi: 10.1371/journal.pone.0233688 (PMC7259633; doi:10.1371/journal.pone.0233688)
Supplement: S1 Database — (XLSX) [file pone.0233688.s005.xlsx]

## Sheet: Sheet1
ID	Montly CR	Age	Male	0M-Body mass index	6M-Body mass index	△Body mass index	Myocardial infarction	Atrial fibrillation	Hypertension	Hyperlipidemia	Diabetes mellitus	0M-Hemoglobin A1c	6M-Hemoglobin A1c	△Hemoglobin A1c	0M-LDL-cholesterol	6M-LDL-cholesterol	△LDL-cholesterol	0M-HDL-cholesterol	6M-HDL-cholesterol	△HDL-cholesterol	0M-Triglyceride	6M-Triglyceride	△Triglyceride	0M-Brain natriuretic peptide	6M-Brain natriuretic peptide	△Brain natriuretic peptide	0M-E/e'	6M-E/e'	△E/e'	0M-Left ventricular ejection fraction	6M-Left ventricular ejection fraction	△Left ventricular ejection fraction	0M-Intima media thickness	6M-IIntima media thickness	△Intima media thickness	0M-Pulse wave velocity	6M-Pulse wave velocity	△Pulse wave velocity	0M-RH-PAT index	6M-RH-PAT index	△RH-PAT index	0M-Grip	6M-Grip	△Grip	0M-Quadriceps isometric strength	6M-Quadriceps isometric strength	△Quadriceps isometric strength	0M-One-leg standing	6M-One-leg standing
1	0	90	0	21.1	20.8	-0.3	1	1	1	1	1	7.3	7.5	0.2	99	101	2	51	54	3	83	78	-5	166	181.5	15.5	14	17	3	45	46	1	2.9	3	0.1	1959	2006	47	0.88	0.79	-0.09	9	13	4	12.6	13.3	0.7	1.34	0.98
2	1	90	0	22.6	22.5	-0.1	0	0	1	1	0	6.3	6.1	-0.2	99	108	9	51	41	-10	83	76	-7	43.8	31.9	-11.9	6	5	-1	45	44	-1	2.9	2.8	-0.1	2152	2016	-136	1.65	1.77	0.12	3	5	2	9.3	18.1	8.8	0.88	3.45
3	1	90	1	23.3	24.4	1.1	0	1	1	0	1	6.9	6.6	-0.3	105	104	-1	51	50	-1	119	108	-11	151.4	57.6	-93.8	10	15	5	64	66	2	1.8	1.6	-0.2	1764	1866	102	0.98	1.46	0.48	18	16	-2	27.7	29.7	2	60	60
4	1	90	1	21.5	24.1	2.6	0	0	0	0	1	6.3	6.3	0	70	71	1	75	76	1	65	66	1	139	41.3	-97.7	14	15	1	63	62	-1	2.4	2.5	0.1	2102.5	2101	-1.5	2.32	2.26	-0.06	28	32	4	32.7	31	-1.7	13.68	16.2
5	0	90	0	27.1	29.1	2	0	1	1	0	0	5.7	5.8	0.1	73	89	16	84	80	-4	73	87	14	42.9	157.9	115	8	11	3	62	60	-2	2.6	2.8	0.2	1699.5	1980	280.5	1.67	1.21	-0.46	25	24	-1	26	25.4	-0.6	9.56	4.89
6	1	90	1	17.7	25.3	7.6	1	0	1	1	0	5.6	5.4	-0.2	78	71	-7	61	66	5	88	90	2	24.4	46.2	21.8	16	6	-10	59	60	1	2.4	2.4	0	1768	1810	42	1.72	1.97	0.25	30	28	-2	35.6	38.6	3	60	38.11
7	1	90	0	21.2	35.2	14	0	0	1	1	1	8.3	7.9	-0.4	63	66	3	50	49	-1	108	115	7	40.1	32.4	-7.7	13	14	1	68	68	0	3	2.5	-0.5	1853	1918	65	3.33	3.29	-0.04	13	15	2	14	17.8	3.8	23.7	43.18
8	1	80	1	24.1	30.5	6.4	0	0	1	0	0	5.6	5.4	-0.2	110	107	-3	53	55	2	149	156	7	72.7	98	25.3	25	14	-11	64	61	-3	2.9	3	0.1	2377	2221	-156	1.43	1.63	0.2	24	28	4	22.7	26.1	3.4	60	60
9	0	80	0	21.3	20.6	-0.7	1	1	1	1	1	6.5	6.6	0.1	79	81	2	68	55	-13	102	98	-4	164.6	32.1	-132.5	11	15	4	58	56	-2	2.3	2	-0.3	1909.5	1998	88.5	1.57	1.44	-0.13	14	17	3	17.4	19.8	2.4	29.37	11.29
10	0	80	1	20.4	22.1	1.7	0	0	1	1	0	6.8	6.6	-0.2	99	100	1	51	55	4	83	76	-7	106.7	97.7	-9	13	9	-4	45	48	3	2.9	3.8	0.9	2122	2066	-56	1.18	1.21	0.03	3	5	2	9.3	11.1	1.8	0.88	1.14
11	0	80	1	24.7	25.2	0.5	0	0	1	1	0	5.5	5.2	-0.3	93	91	-2	65	68	3	140	118	-22	36.3	59.1	22.8	15	17	2	63	65	2	3.4	3.2	-0.2	1817	1762	-55	1.53	1.57	0.04	36	32	-4	38.8	36.6	-2.2	44.4	38.2
12	1	80	0	20.3	35.2	14.9	1	0	1	1	0	8.1	7.6	-0.5	86	82	-4	92	91	-1	77	65	-12	121.6	60.2	-61.4	15	11	-4	69	70	1	4.2	4	-0.2	1964	1818	-146	1.53	1.78	0.25	30	33	3	29.8	32.5	2.7	18.79	31.69
13	0	80	0	26.1	25.8	-0.3	0	1	1	1	0	6.1	6.3	0.2	92	101	9	74	77	3	118	91	-27	58.5	74.1	15.6	22	21	-1	62	60	-2	3.1	3	-0.1	1775.5	1831	55.5	1.44	0.98	-0.46	14	16	2	22.3	21.5	-0.8	6.14	4.79
14	0	80	1	24.2	23.8	-0.4	0	0	1	1	0	5.8	5.9	0.1	123	121	-2	58	67	9	140	108	-32	35.5	14.7	-20.8	10	9	-1	64	60	-4	2.3	2.2	-0.1	1445.5	1518	72.5	1.67	1.69	0.02	35	32	-3	33.6	32.1	-1.5	60	47.65
15	0	80	1	22.5	25.2	2.7	0	0	1	1	0	5.5	5.8	0.3	113	121	8	60	67	7	77	76	-1	190	113	-77	13	13	0	71	73	2	3	2.4	-0.6	2087	1919	-168	1.89	1.67	-0.22	34	32	-2	36.3	33.8	-2.5	60	34.31
16	0	80	0	33.7	31.2	-2.5	0	0	1	1	1	6.5	6.4	-0.1	57	67	10	66	64	-2	161	123	-38	22.9	36.8	13.9	12	10	-2	68	65	-3	2.3	2.4	0.1	1481.5	1509.5	28	1.31	1.49	0.18	12	16	4	17.4	18.1	0.7	1.99	1.21
17	0	80	0	28.7	28.2	-0.5	1	0	1	1	1	6.2	6.1	-0.1	94	98	4	66	71	5	139	141	2	136.7	156.4	19.7	15	15	0	59	56	-3	3.4	3.3	-0.1	1275.5	1153	-122.5	1.89	1.77	-0.12	18	18	0	21.2	16.5	-4.7	14.55	29.75
18	1	80	0	24.5	24.1	-0.4	0	1	1	0	0	6.2	6.3	0.1	140	138	-2	54	41	-13	268	131	-137	46.1	11.5	-34.6	14	13	-1	70	72	2	2.4	2	-0.4	1676.5	1608	-68.5	1.71	1.88	0.17	25	24	-1	43.8	44.7	0.9	60	34.17
19	1	80	1	20.1	17.6	-2.5	0	1	1	0	0	7	6.8	-0.2	78	79	1	59	55	-4	136	78	-58	140	184.6	44.6	8	8	0	60	62	2	2.5	2.8	0.3	1857	1918	61	1.64	1.83	0.19	3	8	5	20.8	21.5	0.7	5.06	28.67
20	1	80	1	18.7	25.7	7	1	0	1	1	0	6	5.6	-0.4	58	61	3	38	41	3	64	76	12	211.6	100.5	-111.1	15	16	1	66	65	-1	2.6	2.4	-0.2	1627.5	1561	-66.5	2.3	2.63	0.33	31	33	2	31.5	34.1	2.6	50.81	48.13
21	0	80	0	21.2	21	-0.2	0	1	1	1	0	5.6	5.4	-0.2	173	168	-5	65	61	-4	174	181	7	108.7	112.8	4.1	17	20	3	67	68	1	1.8	1.4	-0.4	1367	1444	77	1.48	1.52	0.04	20	24	4	23.6	24.4	0.8	10.71	8.76
22	0	80	0	26.3	24.2	-2.1	0	0	1	1	0	6.3	6.2	-0.1	57	76	19	40	44	4	100	98	-2	84.7	66.5	-18.2	11	12	1	60	60	0	1.3	1.2	-0.1	1427.5	1388	-39.5	1.51	1.64	0.13	30	26	-4	43.7	40.7	-3	60	60
23	1	80	1	24.3	24.1	-0.2	0	0	0	1	1	5.6	5.8	0.2	85	81	-4	60	69	9	75	86	11	75.7	8.9	-66.8	18	10	-8	62	62	0	1.1	1.2	0.1	2047	2099	52	1.85	1.91	0.06	32	28	-4	33.9	34.6	0.7	22.25	25.18
24	0	80	0	20.3	21.1	0.8	0	1	1	1	0	6.2	6.1	-0.1	87	88	1	38	41	3	75	88	13	32.1	75.1	43	12	10	-2	67	66	-1	3.1	3	-0.1	1708.5	1815	106.5	1.32	1.29	-0.03	31	33	2	51.5	47.7	-3.8	25.75	18.34
25	0	80	1	20.3	20.9	0.6	0	0	1	1	0	6	6.2	0.2	73	77	4	45	45	0	395	281	-114	57.3	138.4	81.1	9	10	1	68	68	0	3.8	3.8	0	1502	1714.5	212.5	3.03	2.88	-0.15	31	32	1	37.7	36.8	-0.9	44.57	39.56
26	1	80	1	36.9	24.3	-12.6	1	0	1	1	0	6	6.1	0.1	120	136	16	47	43	-4	272	118	-154	152.2	121.6	-30.6	23	11	-12	63	64	1	3.2	3	-0.2	2002	1992.5	-9.5	1.6	1.71	0.11	22	21	-1	20.7	24.3	3.6	1.19	0.89
27	1	80	0	24.4	24.3	-0.1	1	0	1	1	1	6.6	6.4	-0.2	87	88	1	66	61	-5	56	76	20	149.9	157.9	8	11	12	1	65	66	1	3	2.6	-0.4	1534.5	1616	81.5	0.75	1.58	0.83	28	26	-2	45	43.2	-1.8	60	60
28	1	80	0	22.2	20.2	-2	0	0	1	1	1	7.5	7.3	-0.2	89	91	2	69	66	-3	108	78	-30	147.9	97.8	-50.1	15	15	0	71	72	1	3.1	3	-0.1	1638.5	1610.5	-28	1.35	1.66	0.31	24	22	-2	21.7	27.3	5.6	9.36	34.71
29	0	80	0	21.5	22.2	0.7	0	1	1	1	1	7.5	7.2	-0.3	58	65	7	53	55	2	65	76	11	145.6	121.6	-24	18	16	-2	69	70	1	1.9	2	0.1	1899	1991	92	1.63	1.61	-0.02	19	18	-1	26.5	29.4	2.9	13.2	8.29
30	0	80	1	26.3	28.9	2.6	1	1	1	1	1	7.6	7.5	-0.1	74	71	-3	53	53	0	224	208	-16	50.9	71.7	20.8	13	10	-3	63	65	2	2.7	2.8	0.1	2047	2116.5	69.5	1.37	0.96	-0.41	36	36	0	38.9	33.3	-5.6	60	49.28
31	1	80	1	20.8	24.1	3.3	0	1	1	1	1	6.4	6.4	0	63	67	4	32	36	4	154	108	-46	65.4	47	-18.4	13	11	-2	61	65	4	2.2	1.8	-0.4	2245	1934	-311	1.33	1.69	0.36	32	36	4	36.6	43.1	6.5	60	60
32	1	80	1	24.4	24.7	0.3	1	0	1	1	1	7.5	7.3	-0.2	86	90	4	56	44	-12	199	135	-64	99.1	41	-58.1	9	9	0	56	59	3	2	2.2	0.2	1650.5	1714.5	64	1.38	1.36	-0.02	23	27	4	33.1	32.6	-0.5	43.92	60
33	1	80	1	26.4	24.7	-1.7	0	0	1	0	0	5.6	5.6	0	93	91	-2	46	45	-1	98	81	-17	49	34.7	-14.3	10	11	1	69	70	1	1.5	1.5	0	1414.5	1481	66.5	1.55	1.48	-0.07	39	38	-1	44.6	48.6	4	60	60
34	0	80	0	20.6	21.1	0.5	0	1	0	0	0	6.1	6	-0.1	109	114	5	75	77	2	56	67	11	35.7	67.1	31.4	14	13	-1	65	66	1	1.4	1.6	0.2	1202	1336	134	1.3	1.16	-0.14	30	29	-1	30.8	29.1	-1.7	60	60
35	0	80	0	26.4	25.8	-0.6	0	0	1	1	0	8	7.2	-0.8	94	96	2	64	60	-4	133	118	-15	40.9	64.1	23.2	16	15	-1	48	46	-2	1.2	1.5	0.3	2102.5	2006.5	-96	1.24	1.31	0.07	11	12	1	14.7	17.2	2.5	3.17	5.21
36	1	80	1	20.5	24.4	3.9	0	0	1	1	0	6.6	6.4	-0.2	125	108	-17	46	41	-5	304	272	-32	164.2	149.3	-14.9	13	10	-3	29	30	1	2.1	2	-0.1	1196	1263.5	67.5	2.12	2.38	0.26	33	30	-3	33.3	34.6	1.3	42.11	60
37	0	80	1	24.9	26.2	1.3	0	1	0	1	0	5.4	5.5	0.1	133	134	1	52	55	3	93	103	10	70.3	86.4	16.1	19	22	3	63	66	3	1.8	1.6	-0.2	1699.5	1782	82.5	1.39	1.27	-0.12	30	28	-2	34.2	33.5	-0.7	11.32	20.1
38	0	80	1	24.1	25.1	1	0	0	1	1	0	6.2	6.1	-0.1	65	78	13	61	61	0	81	78	-3	33.1	67	33.9	7	9	2	69	70	1	1.4	1.6	0.2	1600.5	1582	-18.5	2.17	2.25	0.08	42	41	-1	51.3	50.7	-0.6	60	60
39	0	80	1	17.9	18.6	0.7	0	1	1	1	1	6.7	6.4	-0.3	80	86	6	78	71	-7	134	121	-13	130.5	201.1	70.6	11	12	1	61	60	-1	3	3.2	0.2	2455	2311	-144	1.51	1.33	-0.18	25	29	4	29.4	26.4	-3	13.55	16.98
40	1	80	1	20.3	25.7	5.4	0	0	1	1	0	5.5	5.3	-0.2	110	108	-2	76	77	1	69	65	-4	27.7	28.2	0.5	13	11	-2	61	60	-1	1.8	2	0.2	1591	1887.5	296.5	3.19	2.73	-0.46	31	28	-3	34.6	31.3	-3.3	35.45	60
41	0	80	0	22	24.3	2.3	0	1	1	0	0	5.8	5.9	0.1	102	104	2	41	48	7	96	108	12	57.8	48.7	-9.1	13	13	0	63	64	1	2.5	2.2	-0.3	1286.5	1192.5	-94	1.37	1.36	-0.01	29	26	-3	26.4	28.4	2	60	45.69
42	1	80	0	29.1	22.9	-6.2	0	1	1	1	1	11.7	10.2	-1.5	94	89	-5	56	54	-2	291	202	-89	109.7	66.5	-43.2	24	22	-2	60	60	0	2.1	2	-0.1	1765.5	1419	-346.5	1.78	1.86	0.08	15	14	-1	24.3	28.1	3.8	11.99	34.78
43	0	80	1	21.2	22.1	0.9	0	0	1	1	1	5.6	5.5	-0.1	85	81	-4	60	67	7	75	89	14	122.9	150.6	27.7	14	16	2	62	63	1	1.1	1.2	0.1	1599	1776.5	177.5	1.86	1.77	-0.09	32	31	-1	33.9	31.7	-2.2	22.25	31.45
44	0	80	1	24.8	23.1	-1.7	1	0	1	1	1	6.7	6.6	-0.1	108	111	3	45	44	-1	108	91	-17	47	68.6	21.6	17	11	-6	50	52	2	3.4	3	-0.4	1708.5	1818	109.5	1.36	1.51	0.15	30	26	-4	42.6	38.4	-4.2	8.91	11.67
45	0	70	1	25	26.2	1.2	1	1	1	1	0	5.5	5.7	0.2	105	109	4	57	59	2	82	87	5	84.7	64	-20.7	16	15	-1	65	64	-1	1.5	1.8	0.3	2365	2224.5	-140.5	1.71	1.61	-0.1	24	28	4	26.9	21.1	-5.8	60	27.48
46	0	70	0	26.1	25.4	-0.7	0	0	1	1	0	6.2	6.1	-0.1	105	111	6	51	54	3	120	102	-18	43.8	96.7	52.9	8	10	2	69	70	1	1	1.2	0.2	1692	1582	-110	1.62	1.54	-0.08	16	28	12	29.5	26.1	-3.4	9.87	11.67
47	1	70	1	26.4	21.8	-4.6	1	0	1	1	1	6.6	6.4	-0.2	112	108	-4	54	89	35	256	202	-54	59.1	33.4	-25.7	13	11	-2	51	50	-1	1.7	1.4	-0.3	1337.5	1454.5	117	2.39	2.75	0.36	12	15	3	25.1	28.9	3.8	9.06	38.1
48	0	70	1	21.6	22.8	1.2	0	1	0	1	0	6.4	6.3	-0.1	120	108	-12	71	69	-2	83	91	8	103.7	187.9	84.2	10	15	5	59	58	-1	1.5	1.6	0.1	2060.5	2101	40.5	1.68	1.72	0.04	37	33	-4	41.6	39.8	-1.8	60	60
49	0	70	1	27.5	28.2	0.7	1	0	0	1	0	6.2	6.4	0.2	82	98	16	45	44	-1	84	81	-3	105	67.2	-37.8	9	10	1	42	45	3	3.3	3.2	-0.1	1575	1719.5	144.5	1.39	1.21	-0.18	16	15	-1	32.1	31.9	-0.2	31.47	29.21
50	1	70	0	20.2	21.3	1.1	0	1	1	1	0	5.7	5.8	0.1	107	115	8	104	98	-6	61	56	-5	126.4	87.4	-39	17	17	0	63	60	-3	2.8	2.4	-0.4	1954.5	1816.5	-138	2.33	2.11	-0.22	14	17	3	18.5	22.6	4.1	36.19	49.5
51	1	70	1	22.6	20.3	-2.3	1	0	1	1	0	6.5	6.4	-0.1	106	108	2	43	44	1	105	89	-16	102.2	57.8	-44.4	9	10	1	50	50	0	3.2	3	-0.2	1595	1762	167	1.67	1.75	0.08	40	28	-12	47.4	44.6	-2.8	55.81	60
52	0	70	1	25	24.4	-0.6	1	0	1	1	1	6.1	6.2	0.1	79	80	1	46	45	-1	164	125	-39	116.1	49.8	-66.3	10	10	0	51	50	-1	2.2	2	-0.2	1831.5	1867	35.5	1.46	1.31	-0.15	23	25	2	34.5	29.6	-4.9	31.15	11.56
53	0	70	0	21.3	22.2	0.9	0	0	1	1	0	5.1	5.4	0.3	118	101	-17	57	58	1	67	65	-2	35.1	21.3	-13.8	12	15	3	67	67	0	2.2	2.2	0	1579	1684	105	2.65	2.16	-0.49	34	31	-3	37.2	25.5	-11.7	60	21.67
54	1	70	1	20	21.8	1.8	0	0	1	1	0	5.9	5.4	-0.5	130	116	-14	62	55	-7	129	151	22	117.6	43.3	-74.3	9	12	3	63	64	1	1.1	1	-0.1	2003	1989	-14	1.44	1.52	0.08	38	32	-6	37.3	38.2	0.9	60	60
55	0	70	1	20.3	21.4	1.1	0	0	1	1	0	5.8	5.8	0	126	131	5	57	61	4	52	57	5	34.8	78.9	44.1	8	9	1	50	52	2	1.3	1.2	-0.1	1559	1614	55	2.29	2.67	0.38	29	26	-3	38.4	37.1	-1.3	60	38.72
56	1	70	0	21.8	24.9	3.1	0	0	1	1	0	6.4	6.2	-0.2	105	108	3	51	57	6	119	106	-13	23.1	33.4	10.3	9	10	1	64	65	1	1.8	1.4	-0.4	1606	1561	-45	1.3	1.46	0.16	18	19	1	27.7	33.8	6.1	60	60
57	0	70	1	23.4	22.8	-0.6	1	0	1	1	0	5.4	5.5	0.1	115	109	-6	60	55	-5	110	116	6	74.4	182.9	108.5	17	15	-2	47	48	1	2.2	2	-0.2	1198	1096	-102	1.6	1.58	-0.02	31	30	-1	33.1	31.1	-2	60	58.1
58	1	70	0	22.5	18.9	-3.6	0	0	1	0	0	6.4	6.3	-0.1	107	108	1	89	88	-1	218	107	-111	99.1	12.6	-86.5	12	8	-4	69	65	-4	0.8	1	0.2	2423.5	2380	-43.5	3.29	2.86	-0.43	17	16	-1	23.3	26.9	3.6	60	60
59	0	70	1	20.8	22.2	1.4	0	1	0	0	0	6	5.8	-0.2	100	106	6	79	76	-3	57	67	10	11.2	14.9	3.7	10	10	0	55	55	0	1.2	1	-0.2	1486.5	1517	30.5	2	1.85	-0.15	42	36	-6	35.6	34.1	-1.5	60	55.67
60	0	70	0	30.3	29.8	-0.5	1	0	1	1	1	8.8	8.2	-0.6	109	114	5	49	51	2	164	121	-43	72.7	156.2	83.5	19	19	0	54	53	-1	2.3	2.1	-0.2	2423.5	2364.5	-59	1.33	1.26	-0.07	21	15	-6	28.2	26	-2.2	17.52	5.61
61	0	70	1	26.1	28.6	2.5	1	0	1	1	1	5.2	5.4	0.2	73	77	4	84	80	-4	73	81	8	17.2	11.7	-5.5	11	14	3	62	60	-2	2.6	2.8	0.2	1594	1467	-127	2.25	1.88	-0.37	25	22	-3	26	24.3	-1.7	9.56	7.23
62	0	70	1	23.9	22.8	-1.1	0	0	1	1	0	6.3	6.3	0	86	88	2	49	41	-8	104	78	-26	75.7	12	-63.7	13	12	-1	67	67	0	2.8	2.9	0.1	1575	1421	-154	1.6	1.63	0.03	30	26	-4	30.6	32.8	2.2	60	60
63	0	70	0	27.6	26.4	-1.2	0	0	1	1	0	5.7	5.5	-0.2	94	91	-3	69	80	11	126	108	-18	163.3	170.9	7.6	11	17	6	73	72	-1	1.8	2	0.2	1559	1668.5	109.5	1.8	1.91	0.11	21	26	5	28.4	26.5	-1.9	40.42	60
64	0	70	0	26.1	28	1.9	0	1	1	1	0	6.1	6	-0.1	120	113	-7	69	71	2	75	67	-8	27.7	32.5	4.8	12	10	-2	69	70	1	1.5	1.6	0.1	1502	1876	374	2.07	1.85	-0.22	19	21	2	32.1	29.3	-2.8	7.78	5.25
65	0	70	0	25.4	25.2	-0.2	0	0	1	1	0	6.2	6.3	0.1	144	131	-13	80	77	-3	128	108	-20	10.5	34.7	24.2	13	11	-2	73	71	-2	1	1.1	0.1	1258.5	1315.5	57	2.04	1.98	-0.06	16	14	-2	27.8	26.5	-1.3	9.72	11.12
66	1	70	1	24.1	28.3	4.2	0	0	1	1	1	6.6	6.4	-0.2	135	123	-12	68	68	0	120	118	-2	24.6	18.6	-6	14	13	-1	68	70	2	2.2	2	-0.2	1948	1674	-274	2.13	2.65	0.52	30	28	-2	44.8	47.1	2.3	60	60
[truncated: 59 more columns]
